# Supplementary material for: Preparation of Uniform Nano Liposomes Using Focused Ultrasonic Technology
Source: Nanomaterials (Basel). 2023 Sep 22;13(19):2618. doi: 10.3390/nano13192618 (PMC10574396; doi:10.3390/nano13192618)
Supplement: Supplementary file 1 [file nanomaterials-13-02618-s001.zip]

Archive with 1 entries (1 files):
- nanomaterials-2621291-supplementary.pdf
